# Supplementary material for: Identification of Chinese dietary patterns and their relationships with health outcomes: a systematic review and meta-analysis
Source: Public Health Nutr. 2024 Oct 14;27(1):e209. doi: 10.1017/S1368980024001927 (PMC11604330; doi:10.1017/S1368980024001927)
Supplement: Hu et al. supplementary material 1 — Hu et al. supplementary material [file S1368980024001927sup001.xlsx]

## Sheet: Sheet1
Title: Identification of Chinese dietary patterns and their relationships with health outcomes: A systematic review and meta-analysis
1st author: Xue Feng Hu
Online Supplementary Material
Reference	RefID	Study name and data collection time	Study Design	Age range	Sample size	Dietary intake assessment	No. of food groups/items	Pattern identification method	% of variance explained	Dietary pattern reported in original literature	Dietary pattern re-classified	Nutrition/Health outcome	Quality assessment score	Statistical adjustments
National and multi-region studies
Sun, 2014	100	Beijing and Jiangsu 2012	cross-sectional	> 50	1070	FFQ	-/34	FA+cluster	NA	Healthy, Western, Balanced	2, 5, 6	Metabolic syndrome and its components	8	education, employment, income and exercise level
Shang, 2012	88	Beijing, Shanghai, Guangzhou, Jinan, and Harbin 2009	cross-sectional	10 ± 1	5267	3 × 24hr recall	28/-	FA+cluster	NA	Healthy, Transitive, Western	3, 4, 5	Obesity	9	age, sex, feeding types, birth weight, parents' weight, parents' educational level, average family income, total energy intake, and physical activity energy expenditure
He, 2009	52	CNNHS 2002, national	cross-sectional	45-69	20210	FFQ	33/-	FA+cluster	NA	Green water, Yellow earth, New affluence, Western Adopter	2, 1, 6, 5	Glucose tolerance abnormality	9	age, se, living area, smoking, alcohol drinking, physical activity, and family history of diabetes
Wang, 2011	109	CNNHS 2002, national	cross-sectional	18-59	23671	FFQ	23/-	FA	28.2	Western, Traditional northern, Traditional southern	5, 1, 2	Hypertension	8	age, sex, BMI, living area, education level, family history of hypertension, annual household income per family member, alcohol consumption, total energy intake, physical activity level, and smoking status
Li, 2011	64	CNNHS 2002, national	cross-sectional	≥ 45	26276	FFQ	33/-	FA+cluster	NA	Traditional northern, Traditional southern, Western Diet	1, 2, 5	Stroke	8	age, sex, living area, family income, current smoking, drinking, physical activity level, education level, cooking salt and salted vegetable consumption, dietary energy intake, family history of stroke, presence of obesity, hypertension, hyperglycemia, and dyslipidemia
He, 2013	51	CNNHS 2002, national	cross-sectional	45-69	20827	FFQ	33/-	FA+cluster	NA	Green water, Yellow earth, Western-adopter and new-affluence	2, 1, 5	Metabolic syndrome	8	age, sex, living area, family income, current smoking, drinking, physical activity level, education level, cooking salt and salted vegetable consumption, dietary energy intake, family history of hypertension and diabetes
Liu, 2019	67	CNNHS 2010-2012, Medium and small cities	cross-sectional	6-17	8212	FFQ	33/-	FA	28.9	Western, Traditional Chinese	1, 5	Obesity	8	age, sex, household income per family number, total energy intake, sedentary time, traffic tools, housework time, and physical activity time
Shi, 2019	90	CHNS 1991-2006	cohort	≥ 55	4852	2 × 24hr recall	35/-	RRR	NA	Iron-related diet	6	Cognitive function	7	age, sex, energy intake, fat intake, smoking, alcohol drinking, income, urbanicity, education, physical activity, BMI, and hypertension.
Shi, 2018	93	CHNS 1991-2009	cohort	≥ 18	8429	3 × 24hr recall	35/-	FA	11.6	Traditional southern, Modern	2, 5	Chronic kidney disease	8	age, sex, energy intake, education, income, urbanization level, physical activity, smoking, and alcohol drinking
Shi, 2020	91	CHNS 1991-2011	cohort	≥ 20	13055	3 × 24hr recall	35/-	FA, RRR	NA	Traditional southern, Modern	3, 4	Cardiovascular disease	6	age, sex, energy intake, fat intake, smoking, alcohol drinking, income, urbanicity, education, physical activity, BMI, diabetes, and hypertension.
Batis, 2014	24	CHNS 1991-2016	cohort	18-65	9253	3 × 24hr recall	29/-	FA	NR	Traditional Southern, Modern high-wheat	1, 2
Qin, 2015	83	CHNS 1997-2004	cohort	≥ 55	1650	3 × 24hr recall	-/34	PCA	NR	Wheat-based diverse Diet, Rice-Pork	2, 4	Cognitive decline	7	age, sex, BMI, hypertension, region, urbanization index, education, annual household income per capita, physical activity, current smoking, total energy intake, time, and the interaction between time and all covariates
Zhen, 2018	146	CHNS 2006-2011	cohort	4-16	489	3 × 24hr recall	28/-	FA	16.4	Traditional Chinese, Modern	1, 5	General obesity	8	age, sex, residency, highest level of parental education, region, physical activity and energy intake
Zhang, 2013b	141	CHNS 2009	cross-sectional	18-70	7428	3 × 24hr recall	16/-	FA	32.9	Rice-pork, Fruit-egg-milk, Beef-mutton-poutary, Snack-legume, Starch-grain	2, 5, 4, 6, 6
Xu, 2015	120	CHNS 2009	cross-sectional	≥ 60	2745	3 × 24hr recall	27/-	FA	14.9	Traditional, Modern	1, 5	Obesity	9	age, marital status, work status, education level, smoking, physical activity, traditional diet pattern, energy and urbanization levels
Zhang, 2015b	140	CHNS 2011	cross-sectional	7-17	1282	3 × 24hr recall	20/-	FA	27.6	Modern diet, Traditional northern, Traditional southern	5, 1, 2	Childhood obesity	8	age, sex, living area, physical activity, annual household income, and total energy intake
Yu, 2015	132	China Kadoorie Biobank 2004-2008	cross-sectional	30-79	474129	FFQ	12/-	FA+cluster	NA	Traditional northern, Traditional southern, Western/new affluence	1, 2, 5	Obesity	9	age, sex, study area, marital status, education level, household income, alcohol consumption, tobacco smoking, and physical activity
Yu, 2017	133	China Kadoorie Biobank 2004-2008	cohort	30-79	481242	FFQ	21/-	FA	24.3	Traditional northern, Modern	1, 5	Insomnia symptoms	9	age, sex, study area, BMI, married, manual work, education attainment, household income, physical activity, smoking status, alcohol consumption, hypertension, diabetes, depressive symptom, and anxiety symptom
Guo, 2013	48	INTERHEART China, 1999-2004	case-control	60 ± 14	3547	FFQ	19/-	FA	NR	Vitamin and microelement, Carbohydrate, Fat and protein	3, 6, 5	Acute myocardial infraction	8	age, sex, BMI, waist to hip ratio, smoking, alcohol, education, household income, marital status, physical activity status, psychosocial factors and region
Hong Kong Special Administration Region of China
Chan, 2014a	33	Hong Kong Adolescent Bone Health Cohort Study 2003-2004	cross-sectional	10-12	351	FFQ	32/-	FA	26.1	Vegetables-fruits, Snacks-beverages, Animal foods-fats-condiments	3, 5, 4	Overweight, obesity	7	age, sex, pubertal stage, daily energy intake, household income, and cardiovascular fitnes
Yu, 2011	135	Hong Kong Dietary Survey 1995-1996	cohort	25-74	1010	FFQ	31/266	PCA	50.8	Snacks-drinks, Vegetables-fruits-fish, Meat-milk-products, Refined grains	5, 3, 4, 2	Type 2 Diabetes	6	age, sex, BMI, WHR, current smoking, alcohol intake, participation in exercise/sports, and family history of diabetes
Chan, 2013a	32	Mr. Os and Ms Os 2001-2003	cross-sectional	≥ 65	3670	FFQ	32/280	FA	16.7	Vegetables-fruits, Snacks-drinks-milk Products, Meat-fish	3, 5, 4	Cognitive impairment	7	age, sex, BMI, physical activity, energy intake, education level, SES, smoking status, alcohol use, self-reported history of DM, hypertension, CVD or stroke
Chan, 2014b	35	Mr. Os and Ms Os 2001-2003	cohort	≥ 65	2211	FFQ	32/280	FA	16.9	Vegetables-fruits, Snacks-drinks-milk Products, Meat-fish	3, 5, 4	Depressive symptoms	6	age, sex, daily energy intake, baselilne BMI, physical activity, number of IADLs, smoking habit, alcohol use, education level, marital status, diabetes , hypertension, CVD or stroke, and CSI-D score.
Chan, 2016	38	Mr. Os and Ms Os 2001-2003	cohort	≥ 65	3667	FFQ	32/280	FA	16.7	Vegetables-fruits, Snacks-drinks-milk Products, Meat-fish	3, 5, 4	Sarcopenia	7	age, sex, BMI, energy intake, physical activity, education level, smoking status, alcohol use, number of chronic diseases, GDS category, CSID category, living alone, and marital status at baseline.
Chan, 2015	37	Mr. Os and Ms Os 2001-2003	cohort	≥ 65	2724	FFQ	32/280	FA	16.7	Vegetables-fruits, Snacks-drinks-milk Products, Meat-fish	3, 5, 4	Frailty	7	age, sex. BMI, energy intake, physical activity, education level,smoking, alcohol use, depression score, cognitivie category, living alone, and maritial status at baseline.
Chan, 2013b	34	Mr. Os and Ms Os 2001-2003	cohort	≥ 65	2735	FFQ	32/280	FA	16.8	Vegetables-fruits, Snacks-drinks-milk Products, Meat-fish	3, 5, 4	Stroke	8	age, sex, BMI, physical activity, energy intake, education level, SES, smoking status, alcohol use, and hypertension
Woo, 2018	113	Mr. Os and Ms Os 2001-2003	cross-sectional	≥ 65	4000	FFQ	32/-	FA	NR	Vegetables-fruits, snacks-drinks-milk products, meat-fish	3, 5, 4	Ankle-brachial index as a surrogate of atherosclerosis	7	age, sex, BMI, smoking, drinking, physical activity, daily energy intake, education level, medical history of HT, DM, heart disease, 25OH vitamin D level, season of blood taking and vitamin D supplementation, CRP, homocysteine and tryptophan
Chan, 2019a	40	Mr. Os and Ms Os 2001-2003	cross-sectional	≥ 65	2646	FFQ	32/-	FA	NR	Vegetables-fruits, snacks-drinks-milk products, meat-fish	3, 5, 4	High-sensitivity C-reactive protein	6	baseline age, BMI, daily energy intake, current smoker, current alcohol use, physcial activity, and number of diseases
Chan, 2019b	31	Mr. Os and Ms Os 2001-2003	cohort	≥ 65	2802	FFQ	32/-	FA	NR	Vegetables-fruits, snacks-drinks-milk products, meat-fish	3, 5, 4	All-cause mortality, CVD mortality	7	age, sex, BMI, smoking, drinking, physical activity, daily energy intake, education level, medical history of HT, DM, heart disease, 25OH vitamin D level, season of blood taking, CRP, marital status, living alone, GDS category, and CSID category
Chan, 2020	36	Mr. Os and Ms Os 2001-2003	cross-sectional	≥ 65	1981	FFQ	32/-	FA	NR	Vegetables-fruits, snacks-drinks-milk products, meat-fish	3, 5, 4	Telomere length	6	baseline BMI, PASE, total energy intake, alcohol use status, smoking status, self-reported history of diabetes, hypertension and heart diseases, and education level
Chan, 2019c	39	Mr. Os and Ms Os 2001-2003	cohort	≥ 65	1235	FFQ	32/-	FA	NR	Vegetables-fruits, snacks-drinks-milk products, meat-fish	3, 5, 4	Cardiorespiratory fitness	6	physical activity, BMI, and daily energy intake
Liu, 2015b	73	Soy trial 2010-2012	cross-sectional	48-70	726	FFQ	11/85	PCA	35.5	Processed food , Whole grain, Animal foods	2, 1, 4	Menopausal symptoms	8	age, BMI, time since menopause, education, marital status, per-capita living space, and per-capita income, hypertension, diabetes, hyperlipidemia, tea/coffee/alcohol intake, supplements use, total energy, and total physical activity
Macao Special Administration Region of China
Tao, 2019	103	2017	cross-sectional	18- 47	1067	FFQ	10/-	FA		Fruit-vegetable, Grain and high fat, High sugar	3, 2, 6
Taiwan
Tsai, 2012	106	2009	cross-sectional	60 ± 10	266	FFQ	13/38	FA	NR	Uric acid-prone, Fish and fried food, Vegetable and fruit	4, 5, 3	Hyperuricemia	6	age, sex, BMI, sites, systolic and diastolic blood pressure, smoking status, physical activity intensity, medications for lowering uric acid, total energy and alcohol intake
Chen, 2017	42	2011-2013	cohort	≥ 65	475	FFQ	24/44	FA	26.1	Vegetable, Meat, Traditional	3, 4, 6	Cognitive decline	8	age, sex, years of education, and APOE e4 status
Hsu, 2014	56	Diabetes Management through Integrated Delivery System 2003	cross-sectional	30-70	635	FFQ	-/45	FA	24.8	High-fat , Vegetable-fish , Traditional-Chinese-snack	4, 3, 2	Type 2 diebetes, kidney function	8	age, duration of diabetes, BMI, smoker, drinker, physical activity, education, triglyceride, hemoglobin A1c, hypertension or ACEI/ARB use, and calorie intake levels
Lee, 2012	62	The Nutrition and Health survey in Taiwan Elementary School Children 2001-2002	cross-sectional	9 ± 2	2082	FFQ	21/-	RRR	NA	Energy-dence nutrient-poor	5	Asthma	7	age, BMI z-score, sex, mother’s education level, older sibling number, parental asthma history, ambient NOx concentration, and seasonal effect
Singapore
Butler, 2010	28	Chinese Health Study 1993-1998	cohort	45-74	34028	FFQ	-/165	PCA	14.5	Vegetable-fruit-soy, Meat-dim-sum	3, 4	Breast cancer	9	age, sex, year of interview, dialect group, education, family history of breast cancer, number of full- term births, and BMI
Dai, 2014	45	Chinese Health Study 1993-1998	cohort	45-74	63257	FFQ	/165	PCA	NR	Vegetable-fruit-soy, Meat-dim-sum	3, 4	Hip Fracture	8	age, sex, year of interview, dialect group, education, BMI, smoking, moderate physical activity, total energy intake, diabetes, stroke, menopause statuse, and use of hormone replacement therapy
Odegaard, 2011	81	Chinese Health Study 1993-1998	cohort	45-74	43176	FFQ	-/165	PCA	NR	Vegetable-fruit-soy, Meat-dim-sum	3, 4	Type 2 Diabetes	7	age, sex, year of interview, dialect group, education, BMI, smoking, moderate physical activity, total energy intake, and hypertension
Odegaard, 2014	82	Chinese Health Study 1993-1998	cohort	45-74	52584	FFQ	-/165	PCA	NR	Vegetable-fruit-soy, Meat-dim-sum	3, 4	All-cause mortality and each cause-specific catergory	8	age, sex, year of interview, dialect group, education, BMI, smoking, moderate physical activity, total energy intake, and hypertension
Butler, 2008	27	Chinese Health Study 1993-1998	cohort	45-74	61321	FFQ	-/165	PCA	14.5	Vegetable-fruit-soy, Meat-dim-sum	3, 4	Colorectal cancer	8	age, sex, year of interview, dialect group, education, smoking, alcohol consumption, physcial activity, BMI, family history of colorectal cancer, diabetes
Bulter, 2006	26	Chinese Health Study 1993-1998	cohort	45-74	52325	FFQ	-/165	PCA	14.5	Vegetable-fruit-soy, Meat-dim-sum	3, 4	Persistent cough with phlegm	9	age, total energy intake, dialect group, sex, smoking, environmental tobacco smoke exposure, education, and energy-adjusted daily nonstarch polysaccharide intake
Seah, 2019	87	Chinese Health Study 1993-1998	cohort	45-74	58065	FFQ	55/-	RRR	NA	Higher circulating n-3 PUFA diet	6	Type 2 diabetes, coronary artery disease	8	age, sex, father’s dialect, year of interview, cigarette smoking, education level, physical activity, BMI, energy intake, and history of hypertension and diabetes
Chinese immigrants living in other countries
Yap, 2012	125	Malaysia	cross-sectional	30-65	179	FFQ	15/-	FA	NR	Balanced, Meat-rice-noodle	3, 2
Netleton, 2008	80	MSEA inlcuding Chinese, 2002-2007	cohort	45-84	5011	FFQ	47/-	PCA	NR	Beans-tomatoes-refined grains, Whole grains-fruit, Low risk food	2, 1, 6	Type 2 diabetes	6	age, sex, energy intake, race/ethnicity, study center, education, physical activity, smoking, and nutritional supplement use
Beasley, 2018	25	United States	cross-sectional	53 ± 14	1973	FFQ	29/-	PCA	6.7	Sweets-dariy-coffee, Fried noddel-dumpling-rice-meat, Vegetables-fruit-tofu-nuts	5, 2, 3	Blood pressure, cholesterol, glucose, and waist circumstance	7	age, energy intake, sex, level of education, household income, physical activity, smok- ing status, years lived in the US, medical history (hyper- tension, hypercholesterolemia, coronary heart disease, myocardial infarction, and diabetes
Single province/city study in mainland China
Wang, 2012	110	Anhui, 2010	cross-sectional	17-20	1319	FFQ	19/-	FA	NR	Western food, Animal food, Calcium food, Chinese traditional	5, 4, 6, 1	BMI	5	education of parents, social economics status of family, passive smoking, alcohol drinking, BMI of parents, and calcium supplement use
Mu, 2014	78	Anhui, 2010	cross-sectional	18 ± 1	1319	FFQ	19/-	FA	51.1	Western food, Animal protein, Calcium food, Chinese traditional	5, 4, 6, 1	Obesity, central adiposity, hypertension, osteoprosis	8	sex,physical activity, passive smoking, drinking, and use of calciumsupplements
Weng, 2012	112	Anhui, 2010	cross-sectional	11-16	5003	FFQ	-/38	PCA	35	Snack, Animal food, Traditional	5, 4, 1	depression and anxiety	8	age, sex, maternal education, paternal education, family income, BMI, and physical activity
Zhou, 2019	148	Anhui, 2011-2012	cross-sectional	40-60	1776	FFQ	9/143	FA	45.3	High-salt and high-fat, Traditional Chinese, Western	4, 1, 5	Type 2 Diabetes	7	age, sex, education level, per capita income, marital status, residence place, smoking status, alcohol consumption, physical activities, obesity status, hypertension status, hypercholesterol- aemia status and hypertriglyceridaemia status
Yan, 2018	121	Anhui, 2014	cross-sectional	3-6	14912	FFQ	-/28	FA	50	Processed, Protein, Snack, Beverage, Vegatarian	6, 4, 5, 6, 3	Attention-deficit, hyperactivity disorder	7	age, sex, BMI, maternal and paternal reproductive age, maternal and paternal education, family income, maternal and paternal occupation, and household registration
Yang, 2015	122	Anhui, Hefei Nutrition and Health Study	cross-sectional	45-60	999	FFQ	57/143	FA	33.4	Traditional Chinese, Animal food, Grains-vegetables, High-salt	1, 4, 3, 5	Non-alcoholic fatty liver disease	7	sex, physical activity, WC, BMI, fasting plasma glucose, and blood pressure
Jaacks, 2015	59	Beijing	cross-sectional	44	99	3 × 24hr recall	20/-	RRR	NA	Legumes-pickled-vegetable, Egg-rice	5, 2	Type 1 diabetes	7	age and household income
Gao, 2007		Beijing	cross-sectional	35-49	130	FFQ	25/170	Cluster	NA	Fruit and milk, Red meat, Refined cereals	2, 4, 2	Homocysteine	7	age, sex, BMI, smoking, totoal energy intake, alcohol use, income and education
Mak, 2018	76	Chongqing, 2015	cohort	18-40	1337	FFQ	17/109	FA	21.2	Plant-based, meat-based, high protein-low starch	3, 4, 5	Gestional diabetes	7	age, family history of diabetes, education, parity and total physical activity
Xu, 2019	119	Fujian, 2016-2017	cross-sectional	34 ± 14	2904	FFQ	26/-	FA	NR	Staple food, Healthy, Vegetables-fruits-red meat, Seafood, Beverage-snakcs-alcohol	2, 1, 3, 6, 6	Serum C-reactive protein	6	age, sex, occupation, education, marriage status, income, smoking, drinking and body mass index
Zhang, 2011	138	Guangdong, 2007-2008	case-control	25-70	438	FFQ	13/81	FA	27.9	Vegetable-fruit-soy-milk-poultry-fish, Refined grain-meat-pickle	3, 4	Breast cancer	7	age at menarche, live births and age at first live birth, months of breast feeding, BMI, family history of breast cancer, history of benign breast disease, passive smoking, physical activity, and total energy intake
Zeng, 2013	137	Guangdong, 2009-2012	case-control	71 ± 7	581	FFQ	30/79	FA	26.6	Healthy, Prudent, Traditional, High fat	3, 6, 2, 4	Hip fracture	7	BMI, education,household income, house orientation, smoking, alcohol drinking, tea drinking, physical activity, daily energy intake, family history of fractures,calcium supplement use, and multivitamin use
Meng, 2020	77	Guangdong, 2016-2018	case-control	6-10	568	FFQ	12/-	FA	54.1	Balanced, High calorie-high fat, High protein	1, 4, 4	Precocious	6	age, mini nutritional assessment
He, 2015b	50	Guangdong, Born in Guangzhou Cohort Study 2012-2014	cohort	29 ± 3	2063	FFQ	-/64	PCA	32.9	Vegetables , Protein-rich , Prudent , Sweets and seafood	3, 4, 6, 5	Gestational diabetes mellitus	7	maternal age, education level, monthly income, pre-pregnancy BMI, familyhistory of diabetes, parity, and other dietary patterns
Wei, 2019	111	Guangdong, Born in Guangzhou Cohort Study 2012-2014	cohort	29	5733	FFQ	30/-	cluster	NA	Cereals, Vegetables, Meats, Fruits, Fish-beans-nuts-yogurt, Milk and milk powder	1, 3, 4, 6, 6, 5	Gestional weight gain	6	maternal age, educational level, prepregnancy BMI, parity, and gestational age at delivery
Liu, 2020	68	Guizhou, 2015	case-control	18-75	400	FFQ	-/75	FA	20.7	Healthy, Easy-to-roast, High protein	2, 3, 4	Fluorosis	7	duration of residence, ethnicity, marital status, education level, household income, BMI, urinary fluoride level, smoking, alcohol drinking, tea drinking, domestic fuel type, use of improved stove, and like roasting food or not
Du, 2017	47	Hebei, 2013-2014	cohort	20-40	753	2 × 24hr recall	24/-	FA	22.2	Western, Traditional, Mixed, Prudent	5, 2, 6, 3	Gestional diabetes	7	maternal age, pre-pregnancy BMI, education, partner smoking, family history of diabetes, parity, daily food energy intake and physical activity
Na, 2015	79	Heilongjiang, 2008	cohort	20-74	4515	FFQ	14/103	PCA	51.3	Staple food, Vegetable-fruit-milk, Potato-soybean-egg, Snack, Meat	2, 3, 6, 5, 4	Hypercholesterolemia	8	age, sex, education, BMI, smoking, alcohol consumption, exercise, and blood lipid concentrations
Zhou, 2018	149	Hubei, Tongji Maternal and Child Health Cohort, 2013-2016	cohort	17-45	2755	FFQ	-/61	PCA	45.6	Beans-vegetables, Nuts-whole grains, Organs-poultry-seafood, Fish-meat-eggs, Rice-wheat-fruits	3, 1, 4, 6, 2	Gestional diabetes	7	other dietary patterns, maternal age, ethnology, maternal education, average personal income, family history of diabetes, obesity, smoking, alcohol, parity, pre-pregnancy BMI, weight gain before GDM diagnosis and total energy intake.
Huang, 2019	58	Hunan, 2011-2012	cross-sectional	18-40	305	3 × 24hr recall	23/264	PCA	17.8	Red meat-coarse cereals-leafy vegetables, non-leafy vegetables-soy milk-bacteria-algae	1, 3	Postpartum weight retention	7	actating period, gestation weight gain, age, occupation, education, family economic level, delivery mode
Tian, 2011	105	Jiangsu, 2002	cross-sectional	39 ± 20	3938	3 × 24hr recall	14/-	Cluster	NA	Traditional, Western, Balanced	2, 5, 6
Hong, 2016a	54	Jiangsu, 2007	cohort	≥ 30	2900	FFQ	28/87	FA	33.2	Condiments, Animal and plant protein, Healthy traditional, Fruits-eggs-juice, Alcohol-milk-tea	6, 4, 2, 5, 6	Hyperglyacemia	7	age, sex, SES, cigarette smoking, alcohol intake, physical activity, total energy intake and BMI
Ye, 2018	127	Jiangsu, 2007	cross-sectional	≥ 35	3376	FFQ	28/-	FA+cluster	NA	Healthy traditional, Animal and plant protein, Condiments, Fruits-eggs-juice, Alcohol-milk-tea	1, 4, 6, 5, 6	Obesity, hypertension, type 2 diabetes	8	age, sex, BMI, education level, annual household income, smoking status, and alcohol consumption
Hong, 2013	53	Jiangsu, 2007-2010	cohort	> 30	3376	FFQ	28/87	FA	33.2	Condiment, Animal and plant protein , Traditional healthy, Sweet, Alcoholic	6, 4, 1, 5, 6	Hyperglycemia	6	age, education, occupation, moderate physical activity, smoking, alcohol consumption, BMI at baseline
Lyu, 2014	75	Jiangsu, 2010	cross-sectional	53 ± 15	8392	FFQ	19/-	FA	53.9	Meat, Healthy, High-energy, Traditional Chinese	4, 3, 5, 2	Cholesterol	7	age, household income level, residence, region, education, BMI, wasit circumstance, smoking status, and alcohol drinking status
Lu, 2016	74	Jiangsu, 2013	cohort	11-17	4316	FFQ	36/-	FA	34	Energy-rich, Nutrient-dense	5, 1	Emotionla eating	6	age, BMI z-score, parental education, and family income
Hong, 2016b	55	Jiangsu, 2014-2015	cross-sectional	≥ 30	203	FFQ and 24hr recall	28/87	FA	32.4	Animal and plant protein , Nuts and sweets , Chinese traditional , Beverage and alcohol	6, 6, 2, 6
Zuo, 2013	152	Jiangsu, CHNS 2006	cross-sectional	≥ 18	1070	FFQ	33/-	FA	29.8	Western, High-wheat, Traditional, Hedonic	5, 1, 2, 6	Insulin resistance	8	age, sex, income, energy intake, physical activity, and smoking status
Zuo, 2014	151	Jiangsu, CHNS 2006	cross-sectional	≥ 18	1061	FFQ	33/-	FA	29.8	Western, High-wheat, Traditional, Hedonic	5, 1, 2, 6	Serum leptin	7	age, sex, income, total energy intake, physical activity, smoking status, and BMI
Shi, 2006	92	Jiangsu, CNNHS 2002	cross-sectional	≥ 20	2849	FFQ	25/-	FA	30.5	Traditional, Macho, Sweet tooth, Healthy	2, 4, 5, 1	Anaemia	8	age, sex, residence, region, education, and socio-economic status
Qin, 2014	84	Jiangsu, CNNHS 2002	cross-sectional	≥ 20	2518	FFQ	25/-	FA	30.5	Traditional, Macho, Sweet tooth, Healthy	2, 4, 5, 1	Hypertension	8	age, sex, SES, BMI, potassium intake, alcohol use, and physical activity
Yang, 2016	124	Jiangsu, CNNHS 2002	cross-sectional	11-17	1590	FFQ	24/-	FA	65.6	Westernization, Meat diet, Western and Chinese	5, 4, 1	Obesity, central adiposity, hypertension, low bone quality	8	sex, passive smoking, drinking, calcium supplements, BMI, and physical activity
Shi, 2008	89	Jiangsu, CNNHS 2002	cross-sectional	≥ 20	2849	FFQ	25/-	FA	28.5	Macho, Traditional, Sweet tooth, Vegetable rich	4, 2, 5, 3	General and central obesity	9	age, sex, other dietary patterns, smoking, drinking, active commuting, leisure time physical activity, education level, occupation, income, and energy intake
Qin, 2012	85	Jiangsu, CNNHS 2002	cross-sectional	≥ 20	2819	FFQ	25/-	FA	30.5	Traditional, Macho, Sweet tooth, Healthy	2, 4, 5, 1	Insufficient Zinc intake	6	age, sex, household, region and area of residence, SES, education, and energy intake
Shi, 2016	96	Jiangsu, CNNHS 2002, JIN	cohort	≥ 20	2849	FFQ	25/-	FA	28.5	Macho, Traditional dietary , Sweet tooth, Vegetable rich	4, 2, 5, 3
Shi, 2012	95	Jiangsu, CNNHS 2002, JIN	cohort	≥ 20	1486	FFQ	25/-	FA	28.5	Traditional food , Macho, Sweet tooth, Vegetable rich	2, 4, 5, 3	Asthma	6	age, sex, BMI, smoking, drinking, education, income, manual job, monosodium glutamate intake, and energy intake
Shi, 2011	94	Jiangsu, CNNHS 2002, JIN, rural	cohort	≥ 20	1231	FFQ	25/-	FA	28.5	Macho, Traditional, Sweet tooth, Vegetable rich	4, 2, 5, 3	Weight change	8	age, sex, education, occupation, active commuting, leisure-time physical activity, smoking, alcohol drinking, and energy intake
Ye, 2019	126	Jilin, 2010-2011	cross-sectional	40-79	1492	FFQ	19/-	Structure equation	50.6	Wine, Vegetables, Condiment, Modern, Snack	6, 3, 6, 4, 5	Hypertension	7	age, history of hypertension, latent variables of obesity and lipid
Tian, 2019	104	Jilin, 2015-2017	cross-sectional	21-45	274	FFQ	10/176	PCA	NR	Mushrooms-algae-meat-fish, soybean-nuts-dairy, fruits-vegetables, grains-potatoes-beans-eggs	4, 5, 3, 6
Hu, 2019	57	Liaoning, Born in Shenyang Cohort, 2017	cohort	20-40	1014	FFQ and 3 × food diaries	21/-	PCA	32.4	Fish-seafood, Protein-sweets, Traditional	6, 5, 2	Gestional diabetes	7	pre-pregnancy BMI, age, parity, family income, education level, ethnicity, smoking status, total energy intake from three-day food diaries, and physical activity
Liu, 2012b	69	Shaanxi, 2009	cross-sectional	18-80	2958	FFQ	25/-	FA	32.1	Balanced, Vegetarian, Alcohol, Economical	2, 3, 4, 6
Liu, 2012a	70	Shaanxi, 2010	cross-sectional	18-80	2929	FFQ	29/-	FA	26.6	Balanced, Alcoholic, Beverage, Economical	1, 6, 5, 3	Hypertension	7	age, sex, BMI, income, and education
Yang, 2017	123	Shaanxi, 2013	cross-sectional	20-40	7462	FFQ	18/107	PCA	33.5	Balanced, Vegetarian, Snacks	1, 3, 5
Liu, 2018	71	Shandong, 2015-2016	cross-sectional	16-23	1875	FFQ	27/85	FA	34.6	Traditional Chinese, Western, High energy	2, 5, 4	Non-alcoholic fatty liver disease	7	age, sex, BMI, income, smoking status, educational level, physical activity, and family history of diabetes, and stroke.
Yu, 2018	134	Shandong, 2016-2017	cross-sectional	≥ 45	1675	FFQ	29/85	FA	26.6	Traditional Chinese, Western, Grains-fruits-vegetables	2, 5, 3	Cognitive impairment	8	age, sex, BMI, smoking status, education, income, physical activity, diabetes, hypertension, and CVD
Wang, 2018	108	Shandong, 2016-2017	cross-sectional	45-59	1360	FFQ	29/85	FA	36.9	Traditional Chinese, Western, Grains-vegetables, High-salt	1, 5, 3, 6	Depressive symptom	7	age, sex, educational level, economic income, BMI, physical activity level, and total energy intake
Xu, 2020b	116	Shandong, 2016-2017	cross-sectional	45-59	1360	FFQ	29/85	FA	36.9	Traditional Chinese, Western, Grains–vegetables, High-salt	1, 5, 3, 6	Anxiety	7	age, sex, BMI, marital status, education level, smoking status, chronic diseases (including obesity, hypertension and diabetes), physical activity, income, use of antidepressant drugs and total energy intake
Lin, 2019	66	Shandong, 2018	cross-sectional	≥ 18	574	FFQ	23/-	PCA	24.5	Alcohol-fish, Traditional, Coarse cereals	6, 2, 1	Endoscopic gastric mucosal atrophy	7	age, sex, education, residence, marital status, occupation, income, BMI, smoking, drinking, total energy intake, H. pylori infection, history of diabetes, hypertension, taking anticoagulants
Cui, 2007	43	Shanghai Breast Cancer Study 1996-1998	case-control	25-64	1556	FFQ	-/76	PCA	9.8	Vegetable-soy , Meat-sweet	3, 4	Breast cancer	9	age, energy intake, BMI, education, family history of breast cancer, personal history of fibroadenoma, age at menarche, any live births, age at first live birth, menopausalstatus, age at menopause, regular physical activity during last 10 years, and waist-to-hip ratio
Yuan, 2016	136	Shanghai Food Consumption Survey, 2012-2014	cross-sectional	≥ 45	2046	4 × 24hr recall	25/408	PCA	26.9	Rice staple, Wheat staple, Snacks, Prudent	2, 1, 5, 6	General Obesity, abodminal obesity	8	age, education, marital status, smoking status, occupation, physical activity, and housework status, and total energy intake
Zhang, 2012a	145	Shanghai, 2009	cross-sectional	28	342	FFQ	-/49	PCA	27.1	Vegetable, Sweets and fats, Legume, Poultry, beef and lamb	3, 5, 1, 4	Weight gain	7	age, sex, smoking and alcohol con- sumption, education, physical activity, staying up late, living with parents and body weight before marriage in the model to examine association between dietary patterns and weight changes after being married.
Dai, 2010	44	Shanghai, 2010	cross-sectional	45-65	596	FFQ	32/-	FA	NR	Egg-legumes, Oil-sugar-condiment, dairy-vegetable-rice, fruit-animal food-seafood	6, 5, 6, 6
Zhu, 2020	150	Shanghai, 2016-2017	case-control	≥ 40	1118	FFQ	15/-	FA	NR	Meat, Dessert-coarse cereals, Condiment-egg, Beverage, Cereal-tuber, Fruit-vegetable	4, 5, 6, 6, 2, 3	Type 2 diabetes	5	education, occupation, abdominal obesity, physcial activity
Zhang, 2015c	139	Shanghai, CHNS 2011	cross-sectional	18-44	2363	3 × 24hr recall	20/-	FA	27.6	Traditional north, Traditional south, snack, high protein	2, 3, 5, 4	General obesity and abdominal obesity	9	age, sex, living area, physical activity, annual household income, and total energy intake
Lee, 2010	61	Shanghai, SMHS 2002-2006	cohort	40-74	39252	FFQ	-/81	FA	NR	Vegetable, Fruit, Meat	3, 3, 4	Hypertension	8	age, BMI, education, income, cigarette smoking, alcohol consumption, weight gain since age 20, and total dietary energy intake
Cai, 2007b	30	Shanghai, SMHS 2002-2006	cross-sectional	40-74	61582	FFQ	-/81	FA	79	Vegetable, Fruit, Meat	3, 3, 4	Diabetes, Hypertension, CVD, Cancer	9	age, education, income, energy intake, physical activity, ever smoking and ever drinking
Cai, 2007a	29	Shanghai, SWHS 1996-2000	cohort	40-70	74942	FFQ	-/71	PCA	NR	Vegetable, Fruit, Meat	3, 3, 4	All-cause mortality, CVD and cancer mortality	8	age, BMI, education, marriage, income per person, smoking, alcohol consumption, tea consumption, ginseng intake, and physical activity evergy expenditure.
Villegas, 2010	107	Shanghai, SWHS 1996-2006	cohort	40-70	64191	FFQ	11/77	Cluster	NA	Staple-soy, Dairy, High energy-meat-vegetable	6, 5, 2	Diabetes	9	age, energy intake, physical activity, waist to hip ratio, BMI, alcohol consumption, smoking, education level, income level, occupation, and hypertension
Zhang, 2013a	144	Shanghai, SWHS and SMHS	cohort	40-74	132837	FFQ	13/77	FA	79	Vegetable-based, Fruit-based, Meat-based	3, 3, 4	Liver Cancer	8	age, BMI, total energy intake, family income level, education level, family history of liver cancer, history of chronic viral hepatitis, chronic liver disease or cirrhosis, diabetes, cholelithiasis or cholecystectomy, vitamin C and E and multivitamin supplement use, other dietary patterns
Chen, 2019	41	Shanxi, 2012-2016	case-control	≥ 18	9556	FFQ	-/33	FA	89.7	Vitamin nutrient, Other 3 patterns not reported	6, 6, 6, 6	Gestional diabetes	5	education, income, BMI, parity, gestational week, high blood pressure, and family history of diabetes.
Xu, 2016	118	Shanxi, 2013	cross-sectional	20-66	3352	FFQ	20/-	FA+cluster	NA	Balanced, fruit and dairy, traditional, animal and fried food	6, 3, 2, 4	Metabolic syndrome	8	age, sex, physical activity, alcohol consumption, marital status, family history, educational level, work type, and BMI
Sun, 2019	101	Shanxi, 2013	cross-sectional	35-65	2632	FFQ	20/-	FA+cluster	NA	Healthy, High-salt, Refined-grains	1, 6, 2	CVD risk score	7	sex, drinking status, education level, monthly income, marital status, physical activity, and family history
Sun, 2020	102	Shanxi, 2013	cross-sectional	41 ± 9	2843	FFQ	20/-	FA+cluster	NA	Healthy, High-salt, Animal food, High-carbonhydrate	3, 6, 4, 6	Type 2 diabetes	6	age, sex, BMI, smoking, alcohol drinking, education, physical activity, maritial status, income, and family history of diabetes
Yin, 2019	130	Shanxi, 2015	cohort	≥ 60	712	FFQ	24/40	RRR	NA	Healthy kidney function related diet	6	Cognitive function	6	age, sex, education, maritial status, smoking, alcohol drinking, physical activity, energy intake, baseline congative funtion, hypertension, diabetes, obesity, stroke, ADL impairment, high TG, high TC
Yin, 2018b	131	Shanxi, 2015	cohort	≥ 60	1257	FFQ	24/40	RRR	NA	Vegetables, Meat-soy products-wine-fried foods	3, 4	Cognitive impairment	7	age, sex, education, maritial status, smoking, alcohol drinking, physical activity, energy intake, baseline congative funtion, hypertension, diabetes, obesity, stroke, ADL impairment, high TG, high TC
Yin, 2018a	129	Shanxi, CNNHS 2002	cross-sectional	≥ 60	1504	FFQ and 24hr recall	24/40	FA	94.9	Mushroom-vegetables-fruits, Meat-soybean products	3, 4	Cognitive impairment	6	age, sex, education level, and marital status, current smoking, alcohol drinking, physical activity, energy intake, obesity, high triglyceride, high cholesterol, diabetes, hypertension, stroke, and ADL disability
Liu, 2015a	72	Sichuan, 2012-2013	cross-sectional	40-70	179	FFQ and 24hr recall	18/76	PCA	21.1	Prudent, Processed food	4, 5			age, pre-pregnancy BMI, family history of diabetes, parity, education and total physical activity
Zhang, 2012b	142	Tianjin, 2010-2011	case-control	20-59	374	FFQ	20/33	PCA	36.1	Animal products and fried food, Western, Soybean products and fruit	4, 5, 2	Asymptomatic Hyperuricemia	6	age, sex, education level, physical activity, smoking status, drinking status, BMI, and blood lipids
Zhang, 2015a	143	Tianjin, 2014	cross-sectional	20-75	1495	FFQ	21/81	PCA	33.3	Vegetables-fruits, Animal offal-dessert, White rice-red meat	3, 5, 4	IFG-imparied fasting glucose, prediabetes	9	age, BMI, total energy intake, drinking, smoking, and physical activity
Jia, 2015	60	Tianjin, Chronic Low-grade Systemic Inflammation and Health Cohort Study 2013	cohort	42 ± 10	4621	FFQ	-/81	FA	32.5	Balanced, High-carbohydrate/sweet, High-protein/cholesterol	3, 5, 4	Fatty liver disease	7	age, BMI, smoking status, drinking status, physical activity, metabolic syndrome, total energy intake and family history of cardiovascular disease, hypertension, hyperlipidemia and diabetes
Xia, 2018	115	Tianjin, Chronic Low-grade Systemic Inflammation and Health Cohort Study, 2013-2016	case-control	40-43	2844	FFQ	-/100	FA	22.6	Sweet, Vegetable, Animal foods	5, 3, 4	Hyperuricaemia	6	other two dietary patterns scores
Liao, 2019	65	Tianjin, Chronic Low-grade Systemic Inflammation and Health Cohort Study, 2013-2016	cross-sectional	59 ± 7	2051	FFQ	-/100	FA	20.5	Healthy, Sweets, Traditional Tianjin	3, 5, 4	Depressive symptom	7	age, BMI, smoking status, drinking status, physical activity, marital status, total energy intake, household incomes, employment status, educational levels, visiting friends, living alone, metabolic syndrome.
Xia, 2017	114	Tianjin, Chronic Low-grade Systemic Inflammation and Health Cohort Study, 2013-2016	case-control	58	2702	FFQ	-/100	FA	25.1	Vegetables and fruits, Sweets, Animal foods	3, 5, 4	Depressive symptom	7	prepensity score matching, scores of other dietary patterns or intakes of other food groups
Dang, 2010	46	Tibet, 2008	cross-sectional	29 ± 6	386	FFQ	-/91	FA	16.5	Vegetable, Tibetan, Meat-dairy	3, 6, 4
Ruan, 2018	86	Yunnan, 2012-2013	cross-sectional	≥ 18	3591	FFQ	20/-	FA	25.4	Grassland healthy, Tuber-meat, fruit-vegetable	1, 4, 3	Hypertension	7	age, sex, ethnicity, education level, BMI, physical activity and family history of hypertension
Yin, 2020	128	Zhejiang, 2010	cross-sectional	40-65	1432	FFQ	-/81	FA	39.1	Vegetable-fruits, Rice–meat, Seafood–eggs, Sweet–fast food	3, 4, 6, 5	Type 2 diabetes, obesity	7	age, sex, smoking, drinking, education, economic income, total energy intake, physical activity, and BMI (for central obesity only)
Zheng, 2016	147	Zhejiang, 2015	cross-sectional	45-60	2560	FFQ	-/58	FA	27.9	Traditional Chinese, Animal food, Western Fast-Food, High-Salt	1, 4, 5, 6	Hypertension	8	age, sex, physical activity level, BMI, and total energy intake
Shu, 2019	98	Zhejiang, 2015-2016	cross-sectional	45-59	3014	FFQ	31/135	FA	33.5	Health-conscious, Western, Grains-vegetables, High-salt	1, 5, 3, 6	Helicobacter pylori infection	7	age, sex, BMI, education level, physical activity level, smoking status, type 2 diabetes, family history of diseases (e.g. cardiovascular, hypertension, hyperlipidemia, and diabetes), and total energy intake.
Li, 2019	63	Zhejiang, 2015-2016	cross-sectional	45-59	2267	FFQ	-/138	FA	25.6	Traditional southern Chinese, Western, Grains-vegetables	2, 5, 1	Constipation	7	age, sex, education level, physical activity level, smoking status, alcohol intake, BMI, total energy intake, and total fiber intake
Xu, 2020a	117	Zhejiang, 2015-2016	cross-sectional	45-59	2437	FFQ	-/138	FA	25.6	Traditional southern Chinese, Western, Grains-fruits- vegetables	2, 5, 1	Chronic kidney disease	8	age, sex, income, education level, physical activity, smoking status, BMI, type 2 diabetes mellitus, hypertension, and total energy intake
Shu, 2017	97	Zhejiang, 2015-2016	cross-sectional	45-59	1918	FFQ	-/138	FA	25.6	Traditional southern Chinese, Western, Grains-vegetables	2, 5, 1	Type2 Diabetes	7	age, sex, education level, physical activity level, smoking status, BMI, and total energy intake
Shu, 2015	99	Zhejiang, CNNHS 2010-2012	cross-sectional	45-60	2734	FFQ	33/58	PCA	27.9	Animal food, Traditional Chinese, Western fastfood, High salt	4, 1, 5, 6	Obesity	8	age, sex, physical activity level, and total energy intake
He, 2015a	49	Zhejiang, CNNHS 2010-2012	cross-sectional	≥ 18	2196	FFQ	11/-	FA	48.7	Refined grains and vegetables , Dairy and eggs , Organ meat and poultry , Coarse grains and beans	3, 6, 4, 1	Metabolic syndrome and its components	7	age, sex, occupation, type of area, and BMI
Re-classified dietary patterns: 1, traditional whole-grain diet; 2, traditional non-whole-grain diet; 3, plant-based diet; 4, animal food diet; 5, western diet, 6, other unclassified diet
NA: not applicable for studies using cluster analysis or reduced rank regression
NR: % of variance explained not reported for studies uing factor analysis or principle component analysis
